# Supplementary material for: High-throughput bacterial SNP typing identifies distinct clusters of Salmonella Typhi causing typhoid in Nepalese children
Source: BMC Infect Dis. 2010 May 31;10:144. doi: 10.1186/1471-2334-10-144 (PMC2897797; doi:10.1186/1471-2334-10-144)
Supplement: Additional file 1 — SNP table. Details of all chromosomal SNPs used in this study, including position in the S. Typhi CT18 genome [EMBL: AL513382], alternative alleles, assignments to two oligo pools for the GoldenGate assay, source of SNP discovery and whether the SNP is variable among H58 strains. [file 1471-2334-10-144-S1.XLS]

## Sheet: Sheet1
Position_CT18	Allele1	Allele2	OligoPool	Source	H58_subtype
2636	T	C	1	Holt 2008	no
6261	T	C	1	Roumagnac 2006	no
6317	T	C	2	Roumagnac 2006	no
6957	A	G	1	Holt 2008	no
10673	A	G	1	Holt 2008	no
12478	T	C	2	Holt 2008	no
17187	T	C	1	Holt 2008	no
22623	T	C	1	Holt 2008	no
25026	A	G	1	Holt 2008	no
25708	T	C	1	Holt 2008	no
28357	A	C	1	Holt 2008	yes
28727	A	G	1	Holt 2008	no
32762	T	C	1	Holt 2008	no
33692	A	G	1	Holt 2008	no
34851	A	G	1	Holt 2008	no
35122	T	C	1	Holt 2008	no
35555	A	G	2	Holt 2008	yes
42281	A	G	1	Holt 2008	no
44391	A	G	1	Holt 2008	no
44789	T	C	1	Holt 2008	no
52586	A	G	1	Holt 2008	no
57561	T	C	1	Holt 2008	no
61892	A	G	1	Holt 2008	no
67446	T	C	1	Holt 2008	no
67548	A	G	2	Holt 2008	no
71470	T	C	1	Holt 2008	no
75876	A	G	1	Holt 2008	no
77310	A	G	1	Holt 2008	no
77628	A	G	1	Holt 2008	no
79110	T	C	1	Holt 2008	no
80983	A	G	1	Holt 2008	no
87828	T	C	2	Holt 2008	no
88242	T	G	1	Holt 2008	no
89102	A	G	1	Holt 2008	no
90658	T	C	1	Holt 2008	no
93158	A	G	1	Holt 2008	no
93482	A	G	1	Holt 2008	no
95676	T	C	2	Holt 2008	no
96508	T	C	1	Holt 2008	no
96983	A	C	1	Holt 2008	no
104075	A	G	1	Holt 2008	no
106504	T	C	1	Holt 2008	no
113291	A	G	1	Holt 2008	no
115008	T	C	1	Holt 2008	no
117669	A	G	1	Holt 2008	no
117735	T	C	1	Holt 2008	no
120764	T	C	1	Holt 2008	no
123281	T	C	1	Holt 2008	no
125109	A	G	1	Holt 2008	no
125243	T	G	1	Holt 2008	no
126048	T	C	1	Holt 2008	no
132562	A	G	1	Holt 2008	no
134092	T	C	1	Holt 2008	no
136763	T	C	1	Holt 2008	no
137221	A	G	1	Holt 2008	no
138680	T	C	1	Roumagnac 2006	no
138729	A	C	2	Roumagnac 2006	no
146673	A	G	1	Holt 2008	no
157540	A	G	2	Holt 2008	no
158891	T	G	2	Holt 2008	no
160293	T	C	1	Holt 2008	no
163092	T	C	1	Holt 2008	no
163958	T	C	1	Holt 2008	no
166282	T	G	1	Holt 2008	no
173557	T	C	1	Holt 2008	no
175120	A	G	1	Holt 2008	no
175240	T	C	1	Holt 2008	no
181705	A	G	1	Holt 2008	no
189678	A	G	1	Holt 2008	no
197215	A	G	1	Holt 2008	no
201920	T	C	1	Holt 2008	no
202039	A	G	1	Holt 2008	no
204001	A	G	1	Holt 2008	no
204478	T	C	1	Holt 2008	no
208521	A	G	1	Holt 2008	no
209106	T	C	1	Holt 2008	no
212990	A	G	1	Holt 2008	no
213709	T	C	1	Holt 2008	no
214999	T	C	1	Holt 2008	no
216734	T	C	2	Holt 2008	no
221747	T	G	1	Holt 2008	no
224642	T	G	1	Roumagnac 2006	no
227895	T	C	1	Holt 2008	no
229722	A	G	2	Holt 2008	yes
231993	T	C	1	Holt 2008	no
232264	T	C	1	Holt 2008	no
235348	A	G	1	Holt 2008	no
236659	A	G	1	Holt 2008	no
247673	G	C	2	Holt 2008	no
248712	A	G	1	Holt 2008	no
249255	T	G	1	Holt 2008	no
249609	T	C	1	Holt 2008	no
260667	T	C	1	Holt 2008	no
260848	T	C	1	Holt 2008	no
272059	T	C	1	Holt 2008	no
281473	A	G	1	Holt 2008	no
282448	T	C	1	Holt 2008	no
283625	A	G	1	Holt 2008	no
304011	T	C	1	Holt 2008	no
316489	T	C	1	Holt 2008	no
325846	A	G	1	Holt 2008	no
332645	A	G	1	Holt 2008	no
338320	T	G	1	Holt 2008	no
338722	T	C	1	Holt 2008	no
341268	T	G	1	Holt 2008	no
341579	T	C	1	Holt 2008	no
343912	T	C	2	Holt 2008	no
345228	T	C	1	Holt 2008	no
346587	T	C	1	Holt 2008	no
351778	T	C	1	Holt 2008	no
354895	A	G	1	Holt 2008	no
357279	T	G	1	Holt 2008	no
357551	T	G	1	Holt 2008	no
362138	T	C	1	Holt 2008	no
363843	A	G	1	Holt 2008	no
369517	T	C	1	Holt 2008	no
379997	T	C	1	Holt 2008	no
380195	T	C	1	Holt 2008	no
381217	T	C	1	Holt 2008	no
381514	T	C	1	Holt 2008	no
382995	T	C	1	Holt 2008	no
385721	T	C	1	Holt 2008	no
387082	A	G	1	Holt 2008	no
387595	T	C	1	Holt 2008	no
388841	T	C	1	Holt 2008	no
389417	A	G	1	Holt 2008	no
397076	T	C	1	Holt 2008	no
397389	A	G	1	Holt 2008	no
397488	T	C	1	Holt 2008	no
399478	T	C	1	Holt 2008	no
399730	A	G	1	Holt 2008	no
401918	T	C	1	Holt 2008	no
408989	T	C	1	Holt 2008	no
413125	T	C	1	Holt 2008	no
419650	A	G	1	Holt 2008	no
421419	T	C	1	Holt 2008	no
421816	T	C	1	Holt 2008	no
423191	A	G	1	Holt 2008	no
425292	T	G	1	Holt 2008	no
426870	A	G	1	Holt 2008	no
427163	T	C	1	Holt 2008	no
429115	T	C	1	Holt 2008	no
436962	T	C	1	Holt 2008	no
437480	T	C	1	Holt 2008	no
440778	A	C	1	Holt 2008	no
440856	T	C	1	Holt 2008	no
443881	A	G	1	Holt 2008	no
445543	A	G	1	Holt 2008	no
448119	T	C	1	Holt 2008	no
448607	A	G	1	Holt 2008	no
448862	A	G	1	Holt 2008	no
449558	T	C	1	Holt 2008	no
451089	A	G	1	Holt 2008	no
452239	A	G	1	Holt 2008	no
454577	T	C	1	Holt 2008	no
461438	A	G	1	Holt 2008	no
462776	T	C	1	Holt 2008	no
462823	A	G	2	Holt 2008	no
463743	T	C	2	Holt 2008	no
475410	A	G	1	Holt 2008	no
479552	T	C	1	Holt 2008	no
484623	A	G	1	Holt 2008	no
486480	A	G	1	Holt 2008	no
490361	A	G	1	Holt 2008	no
491621	A	G	1	Holt 2008	no
495153	A	G	1	Holt 2008	no
505787	A	G	1	Holt 2008	no
506362	T	C	1	Holt 2008	no
508710	A	G	1	Holt 2008	no
518460	T	G	1	Holt 2008	no
518973	T	G	1	Holt 2008	no
522174	T	C	2	Holt 2008	yes
522954	A	T	2	Holt 2008	no
523554	A	G	2	Holt 2008	yes
529155	A	G	1	Holt 2008	no
537051	T	C	1	Holt 2008	no
537917	T	C	1	Holt 2008	no
538984	A	G	2	Holt 2008	no
539008	A	G	1	Holt 2008	no
542934	T	C	1	Holt 2008	no
545028	T	C	2	Holt 2008	no
545626	T	C	1	Holt 2008	no
546949	T	C	1	Holt 2008	no
547274	A	G	1	Roumagnac 2006	no
549399	T	C	1	Holt 2008	no
552803	T	C	1	Holt 2008	no
553769	A	G	1	Holt 2008	no
556452	A	G	1	Holt 2008	no
557367	A	G	1	Holt 2008	no
558606	A	G	1	Holt 2008	no
559035	T	C	1	Holt 2008	no
559887	T	C	1	Holt 2008	no
565397	T	C	1	Holt 2008	no
569563	A	G	1	Holt 2008	no
574463	T	C	1	Holt 2008	no
576337	A	G	1	Holt 2008	no
577016	A	G	1	Holt 2008	no
580916	T	C	1	Roumagnac 2006	no
581305	T	C	1	Holt 2008	no
582749	T	C	1	Holt 2008	no
589002	A	G	1	Holt 2008	no
591794	T	C	1	Holt 2008	no
596070	A	G	1	Holt 2008	no
596844	T	C	1	Holt 2008	no
596996	A	G	1	Holt 2008	no
601577	A	G	1	Holt 2008	no
602820	T	C	1	Holt 2008	no
602944	T	G	1	Holt 2008	no
606470	A	G	1	Holt 2008	no
610111	T	C	1	Holt 2008	no
612300	A	G	1	Holt 2008	no
612535	T	C	1	Holt 2008	no
615940	T	C	1	Holt 2008	no
616146	T	C	1	Holt 2008	yes
617381	T	C	1	Holt 2008	no
618958	T	C	1	Holt 2008	no
620473	T	C	1	Holt 2008	no
620588	A	G	1	Holt 2008	no
624154	A	G	1	Holt 2008	no
624836	T	C	1	Holt 2008	no
625774	T	C	1	Holt 2008	no
637469	T	C	1	Holt 2008	no
639544	T	C	1	Holt 2008	no
640473	A	G	1	Holt 2008	no
649053	T	C	1	Holt 2008	no
650288	A	C	1	Holt 2008	no
650335	A	G	2	Holt 2008	no
651929	T	G	1	Holt 2008	no
655112	T	C	1	Holt 2008	no
656747	A	G	1	Holt 2008	no
659126	T	C	1	Holt 2008	no
661114	T	C	1	Holt 2008	no
663607	A	G	1	Holt 2008	no
667210	C	G	1	Holt 2008	no
669190	T	C	1	Holt 2008	no
671196	T	C	1	Holt 2008	no
679536	T	C	1	Holt 2008	no
688518	A	G	1	Holt 2008	no
690176	A	C	1	Holt 2008	no
693560	T	C	1	Holt 2008	no
698891	A	G	1	Holt 2008	no
704744	A	G	1	Holt 2008	no
713727	T	C	1	Holt 2008	no
727984	A	G	1	Holt 2008	no
731403	A	G	1	Holt 2008	no
736710	T	C	1	Holt 2008	no
738393	T	C	1	Holt 2008	no
740600	T	C	1	Holt 2008	no
746177	T	C	1	Holt 2008	no
747167	T	C	1	Holt 2008	no
748855	A	G	1	Holt 2008	no
749553	T	C	1	Holt 2008	no
751995	A	G	1	Holt 2008	no
754490	T	C	1	Holt 2008	no
756355	T	C	1	Holt 2008	no
759393	A	G	1	Holt 2008	no
762307	A	G	1	Holt 2008	no
764239	T	C	1	Holt 2008	no
767050	T	C	1	Holt 2008	no
772184	A	G	1	Holt 2008	no
774399	A	G	1	Holt 2008	no
775503	A	G	1	Holt 2008	no
777237	T	C	2	Paratyphi A	no
777447	A	G	2	Paratyphi A	no
783531	A	G	1	Holt 2008	no
783681	T	C	1	Holt 2008	no
788874	A	G	1	Holt 2008	no
789538	T	C	2	Holt 2008	yes
795308	T	C	1	Holt 2008	no
799958	T	C	1	Holt 2008	no
809953	T	C	1	Holt 2008	no
811142	T	C	1	Holt 2008	no
814632	A	G	1	Holt 2008	no
816244	T	C	1	Holt 2008	no
817529	A	G	1	Holt 2008	no
819983	T	C	1	Holt 2008	no
822123	A	C	1	Holt 2008	no
830308	T	C	1	Roumagnac 2006	no
830630	T	C	1	Holt 2008	no
839761	T	C	1	Holt 2008	no
843850	T	C	1	Holt 2008	no
845384	A	G	1	Holt 2008	no
852799	A	G	1	Holt 2008	no
856122	A	G	1	Holt 2008	no
856913	T	C	1	Holt 2008	no
857704	T	C	1	Holt 2008	no
860771	A	G	1	Holt 2008	no
862240	A	G	2	Holt 2008	no
868462	T	C	1	Holt 2008	no
869699	T	C	1	Holt 2008	no
874298	T	C	1	Holt 2008	no
877194	A	G	1	Holt 2008	no
879353	A	G	1	Holt 2008	no
879431	T	A	1	Holt 2008	no
880083	A	G	1	Holt 2008	no
889264	T	G	1	Holt 2008	no
891655	T	C	1	Holt 2008	no
896067	T	C	1	Holt 2008	no
898850	A	G	1	Holt 2008	no
901150	T	C	1	Holt 2008	no
908114	T	C	1	Holt 2008	no
908282	A	G	1	Holt 2008	no
909369	T	C	1	Holt 2008	no
909709	A	G	1	Holt 2008	no
909985	A	G	1	Holt 2008	no
910575	A	G	1	Holt 2008	no
911156	T	C	1	Holt 2008	no
912052	T	C	1	Holt 2008	no
923052	T	C	1	Holt 2008	no
927558	T	C	1	Holt 2008	no
936286	T	C	1	Holt 2008	no
936321	A	G	2	Holt 2008	no
938268	T	C	1	Holt 2008	no
940328	A	G	1	Holt 2008	no
940974	A	G	1	Holt 2008	no
950797	T	C	1	Holt 2008	no
955273	A	G	2	Holt 2008	no
955573	T	C	1	Holt 2008	no
958002	A	G	2	Holt 2008	no
962964	A	G	2	Holt 2008	no
964344	T	C	1	Holt 2008	no
970474	A	G	2	Holt 2008	no
974499	A	G	2	Holt 2008	no
976842	A	G	1	Roumagnac 2006	no
979772	A	G	2	Holt 2008	no
986302	A	G	1	Holt 2008	no
990755	A	G	1	Holt 2008	no
991913	A	G	2	Holt 2008	yes
997467	T	C	1	Holt 2008	no
1003083	T	C	1	Holt 2008	no
1004092	T	C	1	Holt 2008	no
1004837	T	C	1	Holt 2008	no
1005708	T	C	1	Holt 2008	no
1006648	A	G	1	Holt 2008	no
1007077	A	G	1	Holt 2008	no
1053111	A	G	1	Holt 2008	no
1055966	T	C	1	Holt 2008	no
1057075	T	C	1	Holt 2008	no
1058465	A	G	1	Holt 2008	no
1059458	A	G	1	Holt 2008	no
1059615	A	G	1	Holt 2008	no
1060334	A	G	1	Holt 2008	no
1060483	T	C	2	Holt 2008	no
1064619	T	C	1	Holt 2008	no
1064777	T	G	1	Holt 2008	no
1072166	A	G	1	Holt 2008	no
1076027	T	C	1	Roumagnac 2006	no
1076961	T	C	1	Holt 2008	no
1077704	T	C	1	Holt 2008	no
1081523	A	G	1	Holt 2008	no
1083418	T	C	1	Holt 2008	no
1083515	A	G	1	Holt 2008	no
1087299	T	C	1	Holt 2008	no
1089254	T	C	1	Holt 2008	no
1089517	T	C	1	Roumagnac 2006	no
1090397	A	G	1	Holt 2008	no
1092870	A	G	1	Holt 2008	no
1093018	A	G	1	Holt 2008	no
1097918	A	G	1	Holt 2008	no
1098125	T	C	1	Holt 2008	no
1104080	T	C	1	Holt 2008	no
1107047	T	C	1	Holt 2008	no
1107851	A	G	1	Holt 2008	no
1113333	T	C	1	Holt 2008	no
1114425	T	C	1	Holt 2008	no
1119765	T	G	2	Holt 2008	yes
1128035	T	C	1	Holt 2008	no
1128640	T	C	1	Holt 2008	no
1129741	A	G	1	Holt 2008	no
1130378	A	G	1	Holt 2008	no
1139402	A	C	1	Holt 2008	no
1142958	A	G	1	Holt 2008	no
1161865	A	G	1	Holt 2008	no
1161982	T	C	1	Holt 2008	no
1168377	T	C	1	Holt 2008	no
1170058	T	C	1	Holt 2008	no
1175408	T	C	1	Holt 2008	no
1180434	T	C	1	Holt 2008	no
1181520	T	C	1	Holt 2008	no
1185578	T	G	1	Holt 2008	no
1188091	T	C	1	Holt 2008	no
1190851	A	G	1	Holt 2008	no
1192776	T	C	1	Holt 2008	no
1193220	T	C	2	Holt 2008	yes
1194406	T	C	1	Holt 2008	no
1194441	A	G	2	Holt 2008	no
1205793	T	C	2	Holt 2008	no
1207801	A	G	1	Holt 2008	no
1207977	T	C	1	Holt 2008	no
1208328	T	C	1	Holt 2008	no
1210415	T	C	1	Holt 2008	no
1211620	T	C	1	Holt 2008	no
1215669	T	G	1	Holt 2008	no
1216107	A	G	1	Holt 2008	no
1217400	A	G	1	Holt 2008	no
1220165	T	G	2	Holt 2008	no
1221385	T	C	1	Holt 2008	no
1223740	A	G	1	Holt 2008	no
1230675	T	C	1	Holt 2008	no
1232541	A	G	1	Holt 2008	no
1236205	A	G	1	Holt 2008	no
1239755	A	G	1	Holt 2008	no
1239903	T	C	1	Holt 2008	no
1240637	A	G	1	Roumagnac 2006	no
1240750	A	G	1	Roumagnac 2006	no
1241623	T	C	1	Holt 2008	no
1241966	T	A	1	Holt 2008	no
1245423	T	C	1	Holt 2008	no
1252454	T	C	1	Holt 2008	no
1255009	A	G	1	Holt 2008	no
1255268	A	T	1	Holt 2008	no
1255745	A	G	1	Holt 2008	no
1255884	A	G	1	Holt 2008	no
1258069	T	C	1	Holt 2008	no
1260228	A	G	1	Holt 2008	no
1266029	A	G	1	Holt 2008	no
1268769	T	C	1	Holt 2008	no
1269646	A	G	1	Holt 2008	no
1270888	A	G	1	Holt 2008	no
1271673	A	G	1	Holt 2008	no
1274995	A	G	1	Holt 2008	no
1276237	A	G	1	Holt 2008	no
1277796	T	C	1	Holt 2008	no
1278718	T	C	1	Holt 2008	no
1282932	T	A	1	Holt 2008	no
1283955	T	A	2	Holt 2008	no
1285129	T	C	1	Roumagnac 2006	no
1285523	T	C	2	Holt 2008	no
1286044	T	C	1	Holt 2008	no
1297519	A	G	1	Holt 2008	no
1307124	A	G	1	Holt 2008	no
1307254	T	C	1	Holt 2008	no
1311062	T	C	1	Holt 2008	no
1316022	T	C	2	Holt 2008	no
1316322	A	G	1	Holt 2008	no
1316960	T	C	1	Holt 2008	no
1318047	A	G	1	Holt 2008	no
1323260	T	C	1	Holt 2008	no
1333394	T	C	1	Holt 2008	no
1338194	T	C	1	Holt 2008	no
1338495	A	C	1	Holt 2008	no
1343517	A	G	1	Holt 2008	no
1345291	A	G	1	Holt 2008	no
1346047	T	C	2	Holt 2008	no
1348205	T	C	1	Holt 2008	no
1349478	A	G	1	Holt 2008	no
1349568	A	G	1	Holt 2008	no
1350330	T	G	1	Holt 2008	no
1353928	A	G	1	Holt 2008	no
1357142	T	C	1	Holt 2008	no
1360939	T	C	1	Holt 2008	no
1363838	A	G	1	Holt 2008	no
1365975	A	G	1	Holt 2008	no
1372491	T	C	1	Holt 2008	no
1373109	A	G	1	Holt 2008	no
1373502	T	C	1	Holt 2008	no
1374444	A	G	1	Holt 2008	no
1382997	A	G	1	Holt 2008	no
1383055	A	G	2	Holt 2008	no
1387916	T	C	1	Holt 2008	no
1391782	T	C	1	Roumagnac 2006	no
1393234	T	C	1	Holt 2008	no
1399284	A	G	1	Holt 2008	no
1405709	T	C	1	Holt 2008	no
1408039	T	C	1	Holt 2008	no
1408912	A	G	1	Holt 2008	no
1409155	A	G	1	Holt 2008	no
1409865	A	G	1	Holt 2008	no
1409951	T	C	1	Holt 2008	no
1411390	A	G	1	Holt 2008	no
1414820	A	G	1	Holt 2008	no
1415849	A	G	1	Holt 2008	no
1418869	A	G	1	Holt 2008	no
1423494	A	G	1	Holt 2008	no
1427931	T	C	1	Holt 2008	no
1433539	T	C	2	Holt 2008	no
1433893	T	C	1	Holt 2008	no
1436172	A	G	1	Holt 2008	no
1437437	T	C	1	Holt 2008	no
1438039	A	C	1	Holt 2008	no
1442243	T	G	1	Holt 2008	no
1443197	T	C	1	Holt 2008	no
1443681	T	C	1	Holt 2008	no
1444796	A	G	1	Holt 2008	no
1445031	A	G	1	Holt 2008	no
1446137	T	C	1	Holt 2008	no
1448782	T	C	1	Holt 2008	no
1451103	A	G	1	Holt 2008	no
1453466	T	C	1	Holt 2008	no
1456035	A	G	1	Holt 2008	no
1459106	G	C	1	Holt 2008	no
1459363	T	C	1	Roumagnac 2006	no
1459445	T	C	1	Roumagnac 2006	no
1459472	A	G	2	Roumagnac 2006	no
1461553	A	G	1	Holt 2008	no
1465236	A	G	1	Holt 2008	no
1465872	A	G	1	Holt 2008	no
1470663	T	C	1	Holt 2008	no
1471352	A	G	2	Holt 2008	no
1476058	T	C	1	Holt 2008	no
1476956	A	G	1	Holt 2008	no
1478054	A	C	1	Holt 2008	no
1481653	T	C	1	Holt 2008	no
1485540	T	C	1	Holt 2008	no
1487716	A	G	1	Holt 2008	no
1488469	T	C	2	Holt 2008	no
1489511	T	A	1	Holt 2008	no
1497035	T	C	1	Holt 2008	no
1497733	A	G	1	Holt 2008	no
1498189	T	C	1	Holt 2008	no
1498605	A	G	1	Holt 2008	no
1503591	T	G	1	Holt 2008	no
1505561	T	C	1	Holt 2008	no
1505774	T	G	1	Holt 2008	no
1508446	A	G	1	Holt 2008	no
1509712	T	C	1	Roumagnac 2006	no
1510047	A	G	1	Holt 2008	no
1512537	T	C	1	Holt 2008	no
1512793	T	C	1	Holt 2008	no
1514171	A	G	1	Holt 2008	no
1515215	A	G	1	Holt 2008	no
1520015	T	C	1	Holt 2008	no
1521917	A	G	1	Holt 2008	no
1522886	A	G	1	Holt 2008	no
1522911	A	G	2	Holt 2008	no
1524530	T	C	1	Holt 2008	no
1525942	A	G	1	Holt 2008	no
1525989	T	C	2	Holt 2008	no
1527873	T	C	1	Holt 2008	no
1530677	A	G	1	Holt 2008	no
1531250	T	C	1	Holt 2008	no
1531640	A	G	1	Holt 2008	no
1534019	A	G	2	Holt 2008	yes
1535365	T	C	1	Holt 2008	no
1575323	T	C	2	Holt 2008	no
1579791	C	T	2	Holt 2008	yes
1597938	T	C	1	Holt 2008	no
1598269	A	G	1	Holt 2008	no
1600475	A	G	1	Holt 2008	no
1601413	A	G	1	Holt 2008	no
1603790	T	C	2	Holt 2008	yes
1605762	T	G	1	Holt 2008	no
1608852	T	C	1	Holt 2008	no
1609576	A	G	1	Holt 2008	no
1611651	A	G	2	Holt 2008	no
1615194	A	C	1	Holt 2008	no
1615350	T	C	1	Holt 2008	no
1619556	T	C	2	Roumagnac 2006	no
1619735	T	C	1	Holt 2008	no
1623690	A	C	1	Holt 2008	no
1626025	T	C	1	Holt 2008	no
1628069	A	G	1	Holt 2008	no
1628200	T	C	1	Holt 2008	no
1628960	A	G	1	Holt 2008	no
1629304	A	G	2	Holt 2008	no
1629926	A	G	1	Holt 2008	no
1631424	A	G	1	Holt 2008	no
1634223	T	C	1	Holt 2008	no
1641434	T	C	2	Holt 2008	no
1647997	A	G	1	Holt 2008	no
1649036	T	C	2	Holt 2008	no
1656288	T	C	1	Holt 2008	no
1657492	A	G	1	Holt 2008	no
1661849	A	G	1	Holt 2008	no
1665511	A	G	1	Holt 2008	no
1666368	A	G	1	Holt 2008	no
1666665	T	C	1	Holt 2008	no
1667129	A	C	1	Holt 2008	no
1669786	A	G	1	Holt 2008	no
1671080	A	G	1	Holt 2008	no
1673220	T	C	2	Holt 2008	no
1674863	T	C	1	Holt 2008	no
1675724	A	G	1	Holt 2008	no
1682427	T	C	1	Holt 2008	no
1685156	A	G	1	Holt 2008	no
1688503	A	G	1	Holt 2008	no
1688541	A	G	2	Holt 2008	no
1688965	A	G	1	Holt 2008	no
1692376	T	C	1	Holt 2008	no
1701223	T	G	1	Holt 2008	no
1701952	T	C	1	Holt 2008	no
1710184	A	G	1	Holt 2008	no
1711004	T	C	1	Holt 2008	no
1721140	A	G	1	Holt 2008	no
1725011	A	G	1	Holt 2008	no
1726442	T	C	1	Roumagnac 2006	no
1727065	T	C	1	Holt 2008	no
1733056	A	G	2	Holt 2008	no
1742233	A	G	1	Holt 2008	no
1747341	T	G	1	Holt 2008	no
1749355	T	C	1	Holt 2008	no
1750798	A	G	1	Holt 2008	no
1750900	A	G	2	Holt 2008	yes
1755898	T	C	1	Holt 2008	no
1756288	A	G	1	Holt 2008	no
1756757	A	G	1	Holt 2008	no
1764122	T	C	1	Holt 2008	no
1764931	A	G	2	Holt 2008	no
1768540	A	G	1	Holt 2008	no
1768889	A	G	1	Holt 2008	no
1770015	T	C	1	Holt 2008	no
1772249	A	G	1	Holt 2008	no
1774484	A	G	1	Holt 2008	no
1774857	T	C	1	Holt 2008	no
1775176	A	G	1	Holt 2008	no
1777278	T	C	1	Holt 2008	no
1783304	T	C	1	Holt 2008	no
1783538	A	C	1	Holt 2008	no
1784272	A	G	1	Holt 2008	no
1786966	A	C	1	Holt 2008	no
1801220	T	C	1	Holt 2008	no
1806093	A	G	1	Holt 2008	no
1808734	A	G	1	Roumagnac 2006	no
1809013	A	G	1	Roumagnac 2006	no
1810417	A	G	1	Holt 2008	no
1810914	A	G	1	Holt 2008	no
1812679	T	C	1	Holt 2008	no
1812968	A	G	1	Roumagnac 2006	no
1816618	A	G	1	Holt 2008	no
1816946	T	C	1	Holt 2008	no
1818688	A	G	1	Holt 2008	no
1821270	A	G	1	Holt 2008	no
1824170	A	G	1	Holt 2008	no
1827485	A	G	1	Holt 2008	no
1828594	A	G	1	Holt 2008	no
1832572	A	G	1	Holt 2008	no
1836117	A	G	2	Holt 2008	no
1838206	T	C	2	Holt 2008	no
1838566	T	C	1	Holt 2008	no
1840727	A	G	1	Holt 2008	no
1840765	A	G	2	Holt 2008	no
1841558	A	G	1	Holt 2008	no
1844477	T	C	1	Holt 2008	no
1846754	T	C	1	Holt 2008	no
1858850	T	C	1	Holt 2008	no
1859355	T	C	1	Holt 2008	no
1860487	A	G	1	Holt 2008	no
1860681	A	G	1	Holt 2008	no
1860742	A	G	1	Holt 2008	no
1861972	T	C	1	Holt 2008	no
1864880	A	C	2	Holt 2008	no
1867762	A	G	1	Holt 2008	no
1871633	A	G	1	Holt 2008	no
1873212	A	G	1	Holt 2008	no
1873751	T	C	1	Holt 2008	no
1873870	T	C	1	Holt 2008	no
1875747	A	G	1	Holt 2008	no
1876846	T	C	1	Holt 2008	no
1877786	A	G	1	Holt 2008	no
1878360	A	G	1	Roumagnac 2006	no
1880058	T	C	1	Holt 2008	no
1880209	T	C	1	Holt 2008	no
1883499	T	C	1	Holt 2008	no
1883689	A	G	1	Holt 2008	no
1885028	A	G	2	Holt 2008	no
1886152	A	G	1	Holt 2008	no
1937433	C	G	1	Holt 2008	no
1938278	T	C	1	Holt 2008	no
1941309	A	G	1	Holt 2008	no
1942511	A	G	2	Holt 2008	no
1943523	T	C	1	Roumagnac 2006	no
1943833	A	G	1	Holt 2008	no
1945058	T	C	1	Holt 2008	no
1955921	A	G	1	Holt 2008	no
1962515	T	C	1	Holt 2008	no
1968169	A	G	1	Holt 2008	no
1968714	T	C	1	Holt 2008	no
1980633	A	G	1	Holt 2008	no
1986692	T	C	1	Holt 2008	no
1987307	A	G	1	Holt 2008	no
1987830	T	C	1	Holt 2008	no
1989962	T	C	1	Holt 2008	no
1992500	A	G	1	Holt 2008	no
1993615	A	G	1	Holt 2008	no
2003906	A	G	2	Holt 2008	yes
2004493	T	C	1	Holt 2008	no
2008278	T	C	1	Holt 2008	no
2009877	A	C	1	Holt 2008	no
2010645	T	C	1	Holt 2008	no
2013993	A	G	1	Holt 2008	no
2014424	A	G	2	Holt 2008	yes
2018676	A	G	1	Holt 2008	no
2019207	A	G	1	Holt 2008	no
2019418	A	C	1	Holt 2008	no
2032361	T	C	1	Holt 2008	no
2037995	A	G	1	Holt 2008	no
2043345	T	C	1	Holt 2008	no
2045810	A	G	1	Holt 2008	no
2047143	T	C	1	Holt 2008	no
2048320	A	G	1	Holt 2008	no
2050305	A	G	1	Holt 2008	no
2050628	A	G	1	Holt 2008	no
2051128	A	G	1	Holt 2008	no
2060893	A	G	2	Holt 2008	no
2068452	T	C	1	Holt 2008	no
2073793	T	C	1	Holt 2008	no
2075121	A	G	1	Holt 2008	no
2075394	T	C	2	Holt 2008	no
2081202	A	G	1	Holt 2008	no
2084210	T	C	2	Holt 2008	no
2084869	A	G	1	Holt 2008	no
2085549	A	G	1	Holt 2008	no
2086601	A	G	1	Holt 2008	no
2090176	T	C	1	Holt 2008	no
2090500	T	G	1	Holt 2008	no
2091176	T	C	1	Holt 2008	no
2094645	T	C	1	Holt 2008	no
2095916	A	G	1	Holt 2008	no
2097574	A	C	1	Holt 2008	no
2106232	T	C	2	Holt 2008	no
2107050	A	G	1	Holt 2008	no
2107509	A	G	1	Holt 2008	no
2111111	A	G	1	Holt 2008	no
2113430	T	C	1	Holt 2008	no
2124003	T	C	1	Holt 2008	no
2124795	T	C	1	Holt 2008	no
2132352	A	G	1	Holt 2008	no
2134179	A	G	1	Holt 2008	no
2138975	T	C	1	Holt 2008	no
2141684	A	G	1	Roumagnac 2006	no
2146189	A	G	1	Holt 2008	no
2153765	A	G	1	Holt 2008	no
2155112	A	G	1	Holt 2008	no
2155907	A	G	2	Holt 2008	no
2159792	T	C	2	Holt 2008	no
2160807	A	G	1	Holt 2008	no
2173262	T	C	1	Holt 2008	no
2173644	A	G	1	Holt 2008	no
2175415	A	G	1	Holt 2008	no
2177639	A	G	1	Holt 2008	no
2178761	T	C	1	Holt 2008	no
2179195	T	C	1	Holt 2008	no
2179830	A	G	1	Holt 2008	no
2180670	A	G	1	Holt 2008	no
2183183	A	G	1	Holt 2008	no
2189901	T	C	1	Holt 2008	no
2194092	A	G	1	Holt 2008	no
2195522	T	C	1	Holt 2008	no
2201678	T	C	1	Holt 2008	no
2202853	T	C	1	Holt 2008	no
2203310	T	C	1	Holt 2008	no
2207564	A	G	1	Holt 2008	no
2211864	T	C	1	Holt 2008	no
2212276	T	C	1	Holt 2008	no
2212296	T	C	2	Holt 2008	no
2212419	A	G	1	Holt 2008	no
2212504	T	C	1	Holt 2008	no
2217319	A	G	1	Holt 2008	no
2219215	A	G	1	Holt 2008	no
2219526	A	C	1	Holt 2008	no
2219851	T	C	1	Holt 2008	no
2220389	A	G	1	Holt 2008	no
2220469	A	G	1	Holt 2008	no
2220542	A	G	1	Holt 2008	no
2220704	T	C	1	Holt 2008	no
2220836	T	G	1	Roumagnac 2006	no
2220857	A	C	2	Roumagnac 2006	no
2220992	A	C	1	Roumagnac 2006	no
2221022	T	C	2	Holt 2008	no
2221061	A	G	1	Roumagnac 2006	no
2221217	A	G	1	Roumagnac 2006	no
2221582	A	G	1	Holt 2008	no
2221756	A	G	1	Holt 2008	no
2224656	A	G	1	Holt 2008	no
2225193	A	G	1	Holt 2008	no
2229746	A	G	1	Holt 2008	no
2230333	A	G	1	Holt 2008	no
2232044	A	G	1	Holt 2008	no
2232258	A	G	1	Holt 2008	no
2233752	T	C	1	Holt 2008	no
2234032	T	C	1	Holt 2008	no
2238594	A	G	2	Holt 2008	no
2239954	A	G	2	Holt 2008	no
2240471	A	G	1	Holt 2008	no
2244671	A	C	1	Holt 2008	no
2244702	A	G	2	Holt 2008	no
2249287	T	C	1	Roumagnac 2006	no
2252359	T	C	1	Holt 2008	no
2252622	T	C	1	Holt 2008	no
2254838	T	C	1	Holt 2008	no
2259044	T	C	1	Holt 2008	no
2266569	A	G	1	Holt 2008	no
2267653	A	G	1	Holt 2008	no
2269835	A	G	1	Holt 2008	no
2271853	C	G	2	Holt 2008	no
2273669	A	G	1	Holt 2008	no
2274507	A	G	1	Holt 2008	no
2277980	A	G	1	Holt 2008	no
2281117	A	G	1	Holt 2008	no
2284333	T	C	1	Holt 2008	no
2285985	A	G	1	Holt 2008	no
2288504	T	C	1	Holt 2008	no
2291051	A	G	1	Holt 2008	no
2292334	A	G	1	Holt 2008	no
2301969	T	C	1	Holt 2008	no
2310642	T	C	1	Holt 2008	no
2316433	A	G	1	Holt 2008	no
2321715	A	G	1	Holt 2008	no
2326680	A	G	1	Holt 2008	no
2329502	T	C	1	Holt 2008	no
2332398	T	C	1	Holt 2008	no
2333750	T	C	2	Holt 2008	no
2335851	A	G	1	Holt 2008	no
2336707	T	C	1	Holt 2008	no
2338998	T	C	1	Holt 2008	no
2340316	T	C	1	Holt 2008	no
2341469	T	C	1	Holt 2008	no
2342045	A	G	2	Holt 2008	no
2343128	A	G	1	Holt 2008	no
2343508	T	C	1	Holt 2008	no
2344944	A	G	1	Holt 2008	no
2347560	T	C	1	Holt 2008	no
2348633	A	G	1	Holt 2008	no
2348902	T	C	1	Holt 2008	no
2350085	A	G	1	Holt 2008	no
2353129	A	G	1	Holt 2008	no
2355266	A	G	1	Holt 2008	no
2361169	T	C	1	Holt 2008	no
2363790	T	C	1	Holt 2008	no
2366560	T	C	1	Holt 2008	no
2372548	A	G	1	Holt 2008	no
2375803	A	G	1	Holt 2008	no
2382552	A	G	1	Holt 2008	no
2394239	A	G	1	Holt 2008	no
2394915	T	C	1	Holt 2008	no
2404592	T	C	1	Holt 2008	no
2405390	A	G	1	Holt 2008	no
2407109	A	G	1	Holt 2008	no
2407678	A	G	1	Holt 2008	yes
2410958	T	C	1	Holt 2008	no
2412815	T	C	1	Roumagnac 2006	no
2413077	A	G	1	Roumagnac 2006	no
2418082	A	G	2	Holt 2008	yes
2422174	T	C	1	Holt 2008	no
2428397	A	G	1	Holt 2008	no
2434829	A	G	1	Holt 2008	no
2437155	A	G	1	Holt 2008	no
2443649	T	G	1	Holt 2008	no
2445860	A	G	1	Holt 2008	no
2448388	A	G	1	Holt 2008	no
2450679	A	G	1	Holt 2008	no
2455586	A	G	1	Holt 2008	no
2455835	A	G	1	Holt 2008	no
2463831	A	G	2	Roumagnac 2006	no
2463900	A	G	1	Roumagnac 2006	no
2464093	A	G	1	Roumagnac 2006	no
2464185	A	G	2	Holt 2008	no
2469118	T	A	2	Holt 2008	no
2477023	T	C	1	Holt 2008	no
2477181	A	G	2	Holt 2008	no
2480339	T	C	2	Holt 2008	no
2481763	A	G	2	Holt 2008	no
2482820	A	G	2	Holt 2008	no
2485939	A	G	2	Holt 2008	no
2488128	T	C	2	Holt 2008	no
2495154	A	G	2	Holt 2008	no
2497191	A	G	2	Holt 2008	no
2497753	A	G	2	Holt 2008	no
2499777	A	G	2	Holt 2008	yes
2500527	T	C	2	Holt 2008	no
2501090	T	C	1	Holt 2008	no
2506725	T	C	2	Holt 2008	no
2511331	A	G	1	Holt 2008	no
2511812	T	C	2	Holt 2008	no
2514016	T	G	1	Holt 2008	no
2514566	T	C	2	Holt 2008	no
2515747	T	C	1	Holt 2008	no
2520833	A	C	2	Holt 2008	no
2524800	T	C	2	Holt 2008	no
2529964	A	G	2	Holt 2008	no
2530509	T	C	2	Holt 2008	no
2531338	T	C	1	Holt 2008	no
2534393	T	C	2	Holt 2008	no
2538933	T	C	2	Holt 2008	no
2540259	A	G	2	Holt 2008	no
2541493	A	G	2	Holt 2008	no
2541830	T	C	1	Holt 2008	no
2541874	A	C	2	Holt 2008	no
2543029	T	C	1	Holt 2008	no
2546877	T	C	2	Holt 2008	no
2547868	A	G	1	Holt 2008	no
2556917	T	C	2	Holt 2008	no
2568312	A	G	2	Holt 2008	no
2568970	A	G	2	Holt 2008	no
2572532	A	G	2	Holt 2008	no
2575176	A	G	1	Holt 2008	no
2594638	A	G	1	Holt 2008	no
2605735	A	G	2	Holt 2008	no
2607443	A	G	2	Holt 2008	no
2609497	A	G	2	Holt 2008	no
2614138	A	G	1	Holt 2008	no
2614962	A	G	1	Holt 2008	no
2615881	A	G	2	Holt 2008	no
2616805	A	G	1	Holt 2008	no
2618829	T	C	2	Holt 2008	no
2625940	A	C	2	Holt 2008	no
2627605	T	C	2	Holt 2008	no
2628127	A	G	1	Holt 2008	no
2633016	T	C	2	Holt 2008	no
2634864	T	C	2	Holt 2008	no
2636992	A	G	1	Holt 2008	no
2639792	T	C	2	Holt 2008	no
2643935	A	G	2	Roumagnac 2006	no
2644302	T	C	2	Holt 2008	no
2648045	A	G	1	Holt 2008	no
2655851	T	C	2	Holt 2008	no
2662189	T	C	2	Holt 2008	no
2662406	A	G	2	Holt 2008	no
2662536	A	C	2	Holt 2008	no
2669640	T	C	2	Holt 2008	no
2670035	T	C	2	Holt 2008	no
2673289	T	C	2	Holt 2008	no
2675634	A	G	2	Holt 2008	no
2678255	T	C	2	Holt 2008	no
2680154	A	C	2	Holt 2008	no
2681850	A	G	2	Holt 2008	no
2681965	A	G	2	Holt 2008	no
2683736	A	G	2	Holt 2008	no
2687846	A	G	2	Holt 2008	no
2697121	A	G	1	Roumagnac 2006	no
2700466	T	C	2	Holt 2008	no
2701111	A	G	2	Holt 2008	no
2702127	T	C	1	Holt 2008	no
2704095	A	G	2	Holt 2008	no
2711454	T	C	2	Holt 2008	no
2717944	T	G	1	Holt 2008	no
2725770	T	C	2	Holt 2008	no
2733102	A	G	2	Holt 2008	no
2734126	A	G	1	Holt 2008	no
2735557	T	C	2	Holt 2008	no
2737027	A	G	2	Holt 2008	no
2737371	T	C	1	Holt 2008	no
2741773	A	G	1	Holt 2008	no
2743543	C	G	2	Holt 2008	no
2746073	A	G	2	Holt 2008	no
2750483	T	C	2	Holt 2008	no
2750755	A	G	2	Holt 2008	no
2751236	A	C	2	Holt 2008	no
2756126	A	C	1	Holt 2008	no
2757994	A	G	1	Holt 2008	no
2784543	A	G	2	Holt 2008	no
2795862	A	G	2	Holt 2008	no
2796449	A	G	2	Holt 2008	no
2796634	T	C	1	Holt 2008	no
2797242	T	C	1	Holt 2008	no
2799637	A	G	2	Holt 2008	no
2800451	A	G	1	Holt 2008	no
2803095	A	G	1	Holt 2008	no
2804049	A	G	1	Holt 2008	no
2804084	A	G	2	Holt 2008	no
2813073	A	G	2	Holt 2008	no
2821776	T	C	1	Holt 2008	no
2825733	A	G	2	Roumagnac 2006	no
2826691	A	G	2	Holt 2008	no
2830966	T	C	1	Holt 2008	no
2831455	T	C	2	Holt 2008	no
2841460	T	C	2	Holt 2008	no
2843437	A	G	1	Holt 2008	yes
2847564	A	G	2	Roumagnac 2006	no
2848028	A	G	2	Holt 2008	no
2849267	T	C	2	Holt 2008	no
2851942	A	G	1	Holt 2008	no
2852151	A	G	2	Holt 2008	yes
2852629	A	G	2	Holt 2008	no
2855849	A	G	2	Holt 2008	no
2865184	A	C	2	Holt 2008	no
2870117	A	G	2	Holt 2008	no
2870474	A	G	1	Holt 2008	no
2871824	A	G	2	Holt 2008	no
2873407	A	G	2	Holt 2008	no
2874145	T	C	1	Holt 2008	no
2874749	A	G	1	Holt 2008	no
2875160	A	G	1	Holt 2008	no
2886419	A	C	1	Holt 2008	no
2902990	A	G	2	Roumagnac 2006	no
2903443	T	C	2	Holt 2008	no
2915916	A	G	1	Holt 2008	yes
2916079	C	T	2	Holt 2008	yes
2920653	T	C	2	Holt 2008	no
2923474	A	C	2	Holt 2008	no
2925318	T	C	1	Holt 2008	no
2926605	T	C	1	Holt 2008	no
2929367	A	G	1	Holt 2008	no
2930222	A	G	2	Holt 2008	no
2937293	A	G	2	Holt 2008	no
2940651	A	G	2	Holt 2008	no
2945477	A	G	2	Holt 2008	no
2946833	T	G	2	Roumagnac 2006	no
2947412	A	G	2	Holt 2008	no
2951600	A	G	2	Holt 2008	no
2952080	A	G	2	Holt 2008	no
2956364	T	C	2	Holt 2008	no
2967186	T	C	1	Holt 2008	no
2967484	A	G	2	Holt 2008	no
2972433	T	C	2	Holt 2008	no
2974832	A	G	2	Holt 2008	no
2976312	A	G	1	Holt 2008	no
3000481	A	C	1	Holt 2008	no
3004181	T	C	2	Holt 2008	no
3005984	T	C	2	Holt 2008	no
3011863	T	C	2	Holt 2008	no
3012948	T	C	2	Holt 2008	no
3013096	A	G	1	Holt 2008	no
3017825	T	C	2	Holt 2008	no
3018881	T	C	2	Holt 2008	no
3019851	A	G	1	Holt 2008	no
3022230	T	C	1	Holt 2008	no
3023262	A	G	2	Holt 2008	no
3030708	T	C	2	Holt 2008	no
3035138	A	G	2	Holt 2008	no
3035486	A	G	1	Holt 2008	no
3039937	T	G	1	Holt 2008	no
3044604	T	G	1	Holt 2008	no
3060368	T	C	2	Holt 2008	no
3061270	T	C	2	Holt 2008	yes
3061539	A	G	1	Holt 2008	no
3061568	A	G	2	Holt 2008	no
3062270	T	C	2	Holt 2008	no
3062722	T	C	1	Holt 2008	no
3064606	A	G	1	Holt 2008	no
3069182	A	G	2	Holt 2008	no
3072813	A	G	2	Holt 2008	no
3074611	A	G	1	Holt 2008	no
3076045	T	C	2	Holt 2008	no
3089811	A	G	2	Holt 2008	no
3090777	A	G	2	Holt 2008	no
3091712	A	G	1	Holt 2008	no
3098925	T	C	1	Holt 2008	no
3110728	T	C	2	Holt 2008	no
3114071	C	G	2	Holt 2008	no
3118694	T	C	2	Holt 2008	no
3126784	T	C	2	Holt 2008	no
3128867	A	G	2	Holt 2008	no
3132841	T	C	1	Holt 2008	no
3134944	T	C	2	Holt 2008	no
3134993	T	A	1	Holt 2008	no
3136415	T	C	2	Holt 2008	no
3136519	T	C	1	Holt 2008	no
3138205	A	G	1	Holt 2008	no
3138571	T	G	1	Holt 2008	no
3140931	A	G	1	Holt 2008	no
3141244	T	C	1	Holt 2008	no
3142420	A	C	2	Holt 2008	no
3144053	A	C	2	Holt 2008	no
3145399	T	C	1	Holt 2008	no
3150988	T	C	1	Holt 2008	no
3152650	A	G	2	Holt 2008	no
3152879	A	G	2	Holt 2008	no
3161161	T	C	1	Holt 2008	no
3162146	A	C	2	Holt 2008	no
3165048	A	G	1	Holt 2008	no
3169545	T	C	2	Holt 2008	no
3170168	A	G	2	Holt 2008	no
3171542	A	G	2	Holt 2008	no
3177001	A	C	1	Holt 2008	no
3179172	T	C	1	Holt 2008	no
3179228	A	G	2	Holt 2008	no
3180740	A	G	2	Holt 2008	yes
3181174	A	G	1	Roumagnac 2006	no
3181984	A	C	1	Holt 2008	no
3184334	A	G	2	Holt 2008	no
3189563	A	G	2	Holt 2008	no
3191109	T	C	2	Holt 2008	no
3196458	T	C	2	Holt 2008	yes
3197330	T	C	2	Holt 2008	no
3200876	C	G	2	Holt 2008	no
3203640	A	G	2	Holt 2008	no
3211775	A	G	2	Holt 2008	no
3217295	T	C	2	Holt 2008	no
3217452	A	G	2	Holt 2008	no
3221783	T	C	1	Holt 2008	no
3222674	T	C	2	Holt 2008	no
3225500	T	C	2	Holt 2008	no
3228196	T	C	2	Holt 2008	no
3234470	A	G	2	Holt 2008	no
3234817	T	C	1	Holt 2008	no
3238010	A	G	2	Holt 2008	no
3239301	T	C	1	Holt 2008	no
3240816	T	C	2	Holt 2008	no
3241920	T	C	1	Holt 2008	no
3245128	A	G	2	Roumagnac 2006	no
3247160	A	G	2	Holt 2008	no
3248991	A	G	1	Holt 2008	no
3249821	A	G	2	Holt 2008	no
3251868	T	C	1	Holt 2008	no
3251959	A	G	2	Holt 2008	no
3251991	A	G	1	Holt 2008	no
3253322	A	G	2	Holt 2008	no
3259213	T	C	2	Holt 2008	yes
3260938	A	G	1	Holt 2008	no
3267690	A	G	2	Holt 2008	no
3268291	T	C	1	Holt 2008	no
3268322	A	G	2	Holt 2008	no
3270086	T	C	2	Holt 2008	no
3270393	A	G	1	Holt 2008	no
3277830	T	C	2	Holt 2008	no
3282804	A	G	1	Holt 2008	no
3283896	A	C	1	Holt 2008	no
3287084	A	G	2	Holt 2008	no
3287913	T	C	2	Roumagnac 2006	no
3299998	A	C	2	Holt 2008	no
3308333	T	C	2	Holt 2008	no
3310579	T	C	2	Holt 2008	no
3312635	T	C	2	Holt 2008	no
3314896	A	G	2	Holt 2008	no
3314983	A	G	2	Holt 2008	no
3316230	T	C	2	Holt 2008	no
3317511	T	C	2	Holt 2008	no
3317752	A	G	2	Holt 2008	no
3320824	T	C	1	Holt 2008	no
3325331	T	C	2	Holt 2008	no
3339125	A	G	2	Holt 2008	no
3339407	T	C	1	Roumagnac 2006	no
3339665	A	G	2	Roumagnac 2006	no
3341513	A	G	1	Holt 2008	no
3344285	A	G	1	Holt 2008	no
3347689	T	C	2	Holt 2008	no
3354611	T	C	2	Holt 2008	no
3357386	T	C	2	Holt 2008	no
3360344	T	C	1	Holt 2008	no
3361086	T	G	2	Holt 2008	no
3368641	T	C	2	Holt 2008	no
3369163	A	G	2	Holt 2008	no
3369399	A	G	2	Holt 2008	no
3370111	T	C	2	Holt 2008	no
3385016	A	G	1	Holt 2008	no
3392097	A	G	2	Holt 2008	no
3409272	A	G	2	Holt 2008	no
3415394	T	C	2	Roumagnac 2006	no
3426826	T	C	1	Holt 2008	no
3428665	T	C	1	Holt 2008	no
3432508	A	G	2	Holt 2008	no
3434756	T	C	2	Holt 2008	no
3441649	A	G	1	Holt 2008	no
3444861	T	C	2	Holt 2008	no
3445057	A	G	2	Holt 2008	no
3445258	T	C	2	Holt 2008	no
3448727	T	C	2	Holt 2008	no
3448991	T	C	2	Holt 2008	no
3452142	A	G	2	Holt 2008	no
3461181	T	C	2	Holt 2008	no
3466292	A	G	2	Holt 2008	no
3469195	T	C	2	Roumagnac 2006	no
3471300	A	G	1	Holt 2008	no
3475293	A	G	2	Holt 2008	no
3476189	T	C	1	Holt 2008	no
3482864	A	G	2	Holt 2008	no
3483324	T	C	2	Holt 2008	no
3484909	A	G	2	Holt 2008	no
3488539	T	C	1	Holt 2008	no
3493032	A	G	1	Holt 2008	no
3498544	A	G	2	Holt 2008	no
3511513	A	G	2	Holt 2008	no
3514815	C	T	2	Holt 2008	yes
3549475	A	G	2	Holt 2008	no
3558719	A	G	2	Holt 2008	no
3559850	A	G	2	Holt 2008	no
3563369	A	G	2	Holt 2008	no
3564379	A	G	2	Holt 2008	no
3569562	A	G	1	Holt 2008	no
3574152	A	G	2	Holt 2008	no
3593580	T	C	1	Holt 2008	no
3594473	T	C	1	Holt 2008	no
3607438	A	G	2	Holt 2008	no
3616362	A	G	2	Holt 2008	no
3622503	T	C	2	Holt 2008	no
3623826	A	G	1	Holt 2008	no
3628593	T	C	2	Holt 2008	no
3631319	A	G	1	Holt 2008	no
3641107	T	C	1	Holt 2008	no
3642604	A	G	2	Holt 2008	no
3648643	T	C	1	Holt 2008	no
3653869	A	G	2	Holt 2008	no
3657458	T	C	1	Holt 2008	no
3659647	T	C	2	Holt 2008	no
3661658	T	C	2	Holt 2008	no
3671361	T	C	2	Holt 2008	no
3674788	A	G	1	Holt 2008	no
3676611	T	A	2	Holt 2008	no
3678028	A	G	2	Holt 2008	no
3681845	T	C	1	Holt 2008	no
3686805	T	C	1	Holt 2008	no
3689465	A	G	2	Holt 2008	no
3690737	A	G	2	Holt 2008	no
3693688	T	C	2	Holt 2008	no
3694120	T	C	1	Holt 2008	no
3694947	C	G	2	Holt 2008	yes
3696150	A	G	1	Holt 2008	no
3697344	T	C	2	Holt 2008	no
3704343	A	C	2	Holt 2008	no
3709727	A	G	2	Holt 2008	no
3723442	T	C	1	Holt 2008	no
3723763	A	G	2	Holt 2008	no
3726836	T	C	2	Holt 2008	no
3726995	A	G	2	Holt 2008	no
3731453	T	C	1	Roumagnac 2006	no
3733101	T	C	2	Holt 2008	no
3740645	T	C	2	Holt 2008	no
3756542	A	G	2	Holt 2008	yes
3758724	T	C	2	Holt 2008	no
3759872	A	G	1	Holt 2008	no
3763724	A	G	2	Holt 2008	no
3763992	A	G	2	Holt 2008	no
3768874	T	C	2	Holt 2008	no
3769702	T	G	2	Holt 2008	no
3771450	A	G	2	Holt 2008	no
3776453	A	G	2	Holt 2008	no
3779112	A	G	1	Holt 2008	no
3782060	T	C	2	Holt 2008	no
3784470	T	G	2	Holt 2008	yes
3786449	T	C	1	Holt 2008	no
3789887	T	C	2	Holt 2008	no
3795807	T	C	2	Holt 2008	no
3796059	A	G	2	Holt 2008	no
3796278	A	G	2	Holt 2008	no
3798725	T	C	1	Holt 2008	no
3800398	T	C	1	Holt 2008	no
3806041	A	G	2	Roumagnac 2006	no
3808407	T	C	1	Holt 2008	no
3810322	T	C	2	Holt 2008	yes
3818809	A	G	1	Holt 2008	no
3820597	A	G	2	Holt 2008	no
3824223	A	G	2	Holt 2008	no
3824631	T	G	2	Holt 2008	no
3826375	T	C	2	Holt 2008	yes
3828699	T	C	2	Holt 2008	no
3828852	T	A	1	Holt 2008	no
3828879	A	C	2	Holt 2008	no
3837546	T	C	2	Holt 2008	no
3838729	T	C	2	Holt 2008	no
3840844	A	G	2	Holt 2008	no
3841339	T	C	2	Holt 2008	no
3841969	A	G	2	Holt 2008	no
3843665	T	C	2	Holt 2008	no
3849776	T	C	2	Holt 2008	no
3857080	T	C	2	Holt 2008	no
3859841	T	C	1	Holt 2008	no
3871193	A	G	2	Holt 2008	no
3880961	A	G	2	Holt 2008	no
3896811	A	G	1	Holt 2008	no
3907893	A	G	1	Holt 2008	no
3914466	T	C	2	Holt 2008	no
3918421	A	G	2	Holt 2008	no
3921727	T	C	1	Holt 2008	no
3923777	T	C	2	Holt 2008	no
3925405	T	C	2	Holt 2008	no
3933346	A	G	2	Holt 2008	no
3933770	A	G	1	Holt 2008	no
3933818	T	C	2	Holt 2008	no
3940491	A	G	2	Holt 2008	no
3940993	T	C	1	Holt 2008	no
3950316	T	C	2	Holt 2008	no
3951813	T	C	1	Holt 2008	no
3952836	A	G	2	Holt 2008	no
3953229	T	C	2	Holt 2008	no
3956543	A	G	2	Holt 2008	no
3958590	T	C	2	Holt 2008	no
3964505	A	G	2	Holt 2008	no
3967524	T	C	1	Holt 2008	no
3968954	A	G	1	Holt 2008	no
3969761	A	G	2	Holt 2008	no
3974800	T	C	2	Holt 2008	no
3996052	T	C	2	Holt 2008	no
3997213	T	C	2	Holt 2008	no
4001855	T	C	1	Holt 2008	no
4002581	T	C	1	Holt 2008	no
4011178	A	G	2	Holt 2008	no
4014790	A	G	1	Holt 2008	no
4019716	T	G	2	Holt 2008	no
4020201	T	C	2	Holt 2008	no
4022477	T	C	1	Holt 2008	no
4025665	T	C	2	Holt 2008	no
4025756	T	C	1	Holt 2008	no
4045826	A	G	2	Holt 2008	no
4047319	A	G	1	Holt 2008	no
4051118	A	G	2	Holt 2008	no
4051793	T	G	2	Holt 2008	no
4070889	A	G	2	Holt 2008	no
4074239	T	C	2	Holt 2008	no
4079882	T	C	1	Holt 2008	no
4081497	T	C	1	Holt 2008	no
4081548	A	G	2	Holt 2008	no
4084601	A	G	2	Holt 2008	no
4088258	A	C	1	Holt 2008	no
4088522	T	C	2	Holt 2008	no
4088915	T	C	1	Holt 2008	no
4089230	A	G	1	Holt 2008	no
4094437	A	G	1	Holt 2008	no
4103847	T	C	1	Holt 2008	no
4109953	T	C	2	Holt 2008	no
4111651	T	C	1	Holt 2008	no
4111813	T	C	2	Holt 2008	no
4116730	A	G	2	Holt 2008	no
4117904	T	C	2	Holt 2008	no
4120201	T	C	1	Holt 2008	no
4126426	A	G	2	Holt 2008	no
4129460	A	G	2	Holt 2008	no
4130216	T	C	1	Holt 2008	no
4132985	A	G	2	Holt 2008	no
4133822	T	C	1	Holt 2008	no
4137162	A	G	2	Holt 2008	no
4153478	T	C	2	Holt 2008	no
4154087	T	C	2	Holt 2008	no
4160293	A	G	1	Holt 2008	no
4164742	T	C	1	Holt 2008	no
4165270	A	G	2	Holt 2008	no
4165815	T	C	2	Holt 2008	no
4166620	A	G	2	Holt 2008	no
4166855	A	G	2	Holt 2008	no
4167856	T	C	2	Holt 2008	no
4168579	T	C	2	Holt 2008	no
4170529	A	G	2	Holt 2008	no
4172039	A	G	2	Holt 2008	no
4172649	A	G	1	Holt 2008	no
4172947	A	G	2	Holt 2008	no
4174935	T	C	1	Holt 2008	no
4187017	A	G	2	Holt 2008	no
4188422	A	G	1	Holt 2008	no
4188557	T	C	1	Holt 2008	no
4191049	A	G	2	Holt 2008	no
4192610	T	C	2	Holt 2008	no
4192752	A	G	1	Holt 2008	no
4192891	A	G	1	Holt 2008	no
4196421	T	C	2	Holt 2008	no
4196909	A	G	1	Holt 2008	no
4197624	T	C	2	Holt 2008	no
4198949	A	C	2	Holt 2008	no
4202982	A	G	2	Holt 2008	no
4206496	A	C	2	Holt 2008	no
4206652	T	C	2	Holt 2008	no
4208305	A	G	1	Holt 2008	no
4209783	T	C	1	Holt 2008	no
4214165	T	C	2	Holt 2008	no
4215341	T	C	1	Holt 2008	no
4215975	A	G	2	Holt 2008	no
4218089	T	C	2	Roumagnac 2006	no
4223836	T	C	1	Holt 2008	no
4227132	T	C	1	Holt 2008	no
4229953	A	G	2	Holt 2008	no
4231852	T	C	1	Holt 2008	no
4240887	A	G	2	Holt 2008	no
4245803	T	C	2	Holt 2008	no
4249633	A	G	2	Holt 2008	no
4253640	A	G	2	Holt 2008	no
4256854	A	G	2	Holt 2008	no
4265240	T	C	1	Holt 2008	no
4265892	T	C	1	Holt 2008	no
4273783	A	C	2	Holt 2008	no
4275421	A	G	2	Holt 2008	no
4280657	T	C	1	Holt 2008	no
4283042	T	C	2	Holt 2008	no
4288860	T	C	2	Holt 2008	no
4292360	A	C	2	Holt 2008	no
4293562	A	G	1	Holt 2008	no
4297211	A	C	2	Holt 2008	yes
4297511	T	C	2	Holt 2008	yes
4302573	A	G	1	Holt 2008	no
4306542	T	C	2	Holt 2008	no
4307214	T	C	2	Holt 2008	no
4310120	T	C	1	Holt 2008	no
4311406	T	C	2	Holt 2008	no
4312495	T	C	2	Holt 2008	no
4314521	A	G	1	Holt 2008	no
4324045	T	C	2	Holt 2008	no
4325174	T	C	2	Holt 2008	no
4325902	T	C	2	Holt 2008	no
4332253	T	C	2	Holt 2008	no
4345680	T	C	2	Holt 2008	no
4351312	T	C	2	Holt 2008	no
4353543	T	C	2	Holt 2008	no
4357638	T	C	1	Holt 2008	no
4357696	A	G	2	Holt 2008	no
4365339	A	G	2	Holt 2008	no
4367595	A	G	2	Holt 2008	no
4374703	A	G	2	Holt 2008	no
4376040	A	G	2	Holt 2008	no
4379937	A	G	2	Holt 2008	yes
4386986	A	G	2	Holt 2008	no
4387832	T	C	2	Holt 2008	yes
4390155	T	C	2	Holt 2008	no
4391261	T	C	1	Roumagnac 2006	no
4392988	T	A	2	Holt 2008	no
4400675	T	C	2	Holt 2008	no
4405615	T	C	2	Holt 2008	no
4410138	T	C	1	Holt 2008	no
4419738	A	C	1	Holt 2008	no
4421664	T	C	1	Holt 2008	no
4422904	T	C	1	Roumagnac 2006	no
4425010	A	G	2	Holt 2008	no
4426133	T	C	2	Holt 2008	no
4431245	A	G	2	Holt 2008	no
4436542	A	G	1	Holt 2008	no
4439253	T	C	2	Holt 2008	no
4443328	T	A	1	Roumagnac 2006	no
4443365	A	G	2	Roumagnac 2006	no
4444330	A	G	2	Holt 2008	no
4448855	A	T	1	Holt 2008	no
4449237	A	G	1	Holt 2008	no
4458167	A	G	2	Holt 2008	no
4459276	A	G	2	Holt 2008	no
4462499	T	C	2	Holt 2008	no
4471142	T	C	2	Holt 2008	no
4472580	T	C	1	Holt 2008	no
4517406	T	C	2	Holt 2008	no
4517476	T	G	2	Holt 2008	no
4518117	A	G	2	Holt 2008	no
4518204	A	G	2	Holt 2008	no
4520669	T	C	2	Holt 2008	no
4531906	A	G	2	Holt 2008	no
4543386	A	G	2	Holt 2008	no
4543623	A	G	1	Holt 2008	no
4545568	A	G	1	Holt 2008	no
4546085	T	C	1	Holt 2008	yes
4546132	A	G	2	Holt 2008	yes
4548834	A	G	1	Holt 2008	no
4548896	T	C	1	Holt 2008	no
4555415	A	G	2	Holt 2008	no
4561516	A	G	1	Holt 2008	no
4568342	T	C	1	Holt 2008	no
4572078	T	C	2	Holt 2008	no
4580600	A	G	2	Holt 2008	no
4581043	A	T	2	Holt 2008	yes
4582560	A	G	1	Holt 2008	no
4590027	T	C	1	Holt 2008	no
4591017	A	G	1	Holt 2008	no
4594390	T	C	1	Holt 2008	no
4594759	T	C	2	Holt 2008	no
4598002	T	C	1	Holt 2008	no
4605295	T	G	1	Holt 2008	no
4608392	A	G	1	Holt 2008	no
4610837	C	T	2	Holt 2008	yes
4612064	T	C	1	Holt 2008	no
4619720	T	C	1	Holt 2008	no
4620427	A	G	1	Holt 2008	no
4625569	T	C	2	Holt 2008	no
4628243	T	G	2	Holt 2008	no
4629607	A	G	2	Holt 2008	no
4640387	A	G	2	Holt 2008	no
4641099	A	G	2	Holt 2008	no
4641981	A	C	2	Holt 2008	no
4646471	T	A	2	Holt 2008	no
4647061	A	G	1	Holt 2008	no
4648252	T	C	2	Holt 2008	no
4653894	T	C	2	Holt 2008	yes
4654055	A	G	2	Holt 2008	no
4654141	T	C	2	Holt 2008	no
4661693	T	C	2	Holt 2008	no
4665891	A	G	1	Holt 2008	no
4666454	G	C	2	Holt 2008	no
4666765	T	C	2	Holt 2008	no
4670862	A	C	1	Holt 2008	no
4674173	T	C	2	Holt 2008	no
4677815	A	C	2	Holt 2008	yes
4680295	A	T	1	Holt 2008	no
4683211	A	G	2	Holt 2008	no
4708244	T	C	2	Holt 2008	no
4709007	T	C	2	Holt 2008	no
4712246	T	C	1	Holt 2008	no
4712369	A	G	1	Holt 2008	no
4714977	T	C	1	Roumagnac 2006	no
4717153	T	C	2	Holt 2008	no
4722143	A	G	1	Holt 2008	no
4722486	T	C	2	Holt 2008	no
4726725	A	G	1	Holt 2008	no
4727796	A	G	2	Holt 2008	no
4732401	T	C	2	Holt 2008	no
4740406	T	G	2	Holt 2008	no
4740885	T	G	1	Holt 2008	no
4748726	A	G	1	Holt 2008	no
4753225	T	C	2	Holt 2008	no
4753502	C	G	2	Holt 2008	no
4753571	T	C	2	Holt 2008	no
4754913	A	G	2	Holt 2008	no
4758481	A	G	2	Holt 2008	no
4759129	A	G	2	Holt 2008	no
4759872	A	G	2	Holt 2008	no
4766655	T	C	2	Holt 2008	no
4766889	A	G	2	Holt 2008	no
4773498	A	G	2	Holt 2008	no
4775254	A	C	2	Holt 2008	no
4779023	A	G	2	Holt 2008	no
4797098	T	C	2	Holt 2008	no
4798685	T	C	2	Holt 2008	yes
4801308	T	C	2	Holt 2008	no
4804749	A	G	2	Holt 2008	no
4807932	T	C	2	Holt 2008	no
4808337	T	C	2	Holt 2008	no
